# Supplementary material for: Identification of Sperm-Binding Sites in the N-Terminal Domain of Bovine Egg Coat Glycoprotein ZP4
Source: Int J Mol Sci. 2022 Jan 11;23(2):762. doi: 10.3390/ijms23020762 (PMC8775842; doi:10.3390/ijms23020762)
Supplement: Supplementary file 1 [file ijms-23-00762-s001.zip]

Archive with 1 entries (1 files):
- ijms-1530844-supplementary.pdf
